# Supplementary material for: Acute TBK1/IKK-ε Inhibition Enhances the Generation of Disease-Associated Microglia-Like Phenotype Upon Cortical Stab-Wound Injury
Source: Front Aging Neurosci. 2021 Jul 13;13:684171. doi: 10.3389/fnagi.2021.684171 (PMC8313992; doi:10.3389/fnagi.2021.684171)
Supplement: Supplementary Table 1 — Sequences of the primers used in the qPCR experiments. [file Table_1.xlsx]

## Sheet: Sheet1
Table S1. List of primers used in the study
Gene	Sequence
IL-1b	F: 5’ - TGT AAT GAA AGA CGG CAC ACC - 3’
	R: 5’ - TCT TCT TTG GGT ATT GCT TGG - 3’
IL-6	F: 5’ - GCT ACC AAA CTG GAT ATA ATC AGG A - 3’
	R: 5’ - CCA GGT AGC TAT GGT ACT CCA GAA - 3’
IL-10	F: 5’ - AGG CGC TGT CAT CGA TTT CTC - 3’
	R: 5’ - GCC TTG TAG ACA CCT TGG TCT T - 3’
IL-12	F: 5’ - CCT GTG CCT TGG TAG CAT CT- 3’
	R: 5’ - CTG AAG TGC TGC GTT GAT GG- 3’
IL-13	F: 5’ - ACC CAG AGG ATA TTG CAT GG - 3’
	R: 5’ - TGG GCT ACT TCG ATT TTG GT - 3’
IL-17	F: 5’ - GGA CAG CCC TTC TTT GTC TG- 3’
	R: 5’ - TGC TTT TTA TAT TTC ATT ACG TGG TT- 3’
IL-18	F: 5’ - CCT GTG GAC TAT CAG ACA CCT - 3’
	R: 5’ - TCC AGA AAG CAT GGA ACC ACA - 3’
IL-19	F: 5’ - GGA GCA ATA GAC AGC CCC TC - 3’
	R: 5’ - TGC ACT ACA GCA CAC CAC AA - 3’
IL-25	F: 5’ - CAC ACC CAC CAC GCA GAA TC - 3’
	R: 5’ - ACC CGA TTC AAG TCC CTG TC - 3’
IL-33	F: 5’ - GGG CTC ACT GCA GGA AAG TA - 3’
	R: 5’ - TTT GCC GGG GAA ATC TTG GA - 3’
CCL-2	F: 5’ - CCC AAT GAG TAG GCT GGA GA - 3’
	R: 5’ - TCT GGA CCC ATT CCT TCT TG - 3’
CCL-3	F: 5’ - TGC CCT TGC TGT TCT TCT CT - 3’
	R: 5’ - GTG GAA TCT TCC GGC TGT AG - 3’
CCL-4	F: 5’ - CCC AGC TCT GTG CAA ACC TA - 3’
	R: 5’ - CCA TTG GTG CTG AGA ACC CT - 3’
CCL-5	F: 5’ - TGC AGA GGA CTC TGA GAC AGC - 3’
	R: 5’ - GAG TGG TGT CCG AGC CAT A - 3’
CCL-7	F: 5’ - GCT GCT TTC AGC ATC CAA GTG - 3’
	R: 5’ - GCA GCA TGT GGA TGC ATT G - 3’
CCL-9	F: 5’ - GGC ACA GCA AGG GCT TGA - 3’
	R: 5’ - GGA CAG GCA GCA ATC TGA AGA - 3’
CCL-12	F: 5'- AAT CAC AAG CAG CCA GTG TCC -3'
	R: 5'- GTC AGC ACA GAT CTC CTT ATC CAG T -3'
C-3	F: 5'- ACC TTA CCT CGG CAA GTT TCT -3'
	R: 5'- TTG TAG AGC TGC TGG TCA GG -3'
CSF-1	F: 5’ -TTG GAT TCT TCT GTG GGG CG - 3’
	R: 5’ –TGG TGA GGG GTC ATA GAA TCC- 3’
CSF-1R	F: 5’ – CTC AAA CTC CAT CAT CTC CCT TCA - 3’
	F: 5’ – GAA AGG GAA CAG AGG AAG AGG C - 3’
CXCL-1	F: 5'- ACT CAA GAA TGG TCG CGA GG -3'
	R: 5'- GTG CCA TCA GAG CAG TCT GT -3'
CX3CR1	F: 5'- TCA CCG TCA TCA GCA TCG AC -3'
	R: 5'- CGC CCA GAC TAA TGG TGA CA -3'
IFN-b	F: 5'- AAC TCC ACC AGC AGA CAG TG -3'
	R: 5'- GTA CCT TTG CAC CCT CCA G -3'
IFN-d	F: 5'- GAG GTC AAC AAC CCA CAG GT -3'
	R: 5'- GGG ACA ATC TCT TCC CCA CC -3'
TNF-a	F: 5'- TAG CCC ACG TCG TAG CAA AC -3'
	R: 5'- ACA AGG TAC AAC CCA TCG GC -3'
FLT-3L	F: 5’ – GCT CTG AAG CCC TGT ATC GG -3'
	R: 5’ – TGG CTT CTA GGG CTA TGG GA -3'
FLT-3R	F: 5’ – TGT CAG TAA TGA TTC TTG AGA CCG -3'
	R: 5’ – CTT CTG GGG ATC CTC GCA C -3'
CST-7	F: 5'- AAG CAC TCC TGG GTT ATT GG -3'
	R: 5'- TGC CTA ACT TCT GAC ACC CA -3'
LPL	F: 5'- TTG CAG AGA GAG GAC TCG GA -3'
	R: 5'- GTT GCA CCT GTA TGC CTT GC -3'
Clec-7a	F: 5'- GGC GAC ACA ATT CAG GGA GA -3'
	R: 5'- AGT TTG GGA TGC CTT GGA GG -3'
Progranulin	F: GCC TGG AGA AGA TAC CTG CC -3'
	R: GGT ATG CTG GTC ACA ACC GA -3'
P2ryp1	F: 5'- ACC CCT GTT TTT CCA GTT TGG -3'
	R: 5'- GCC TTG AGT GTT TCT GTA GGG -3'
TREM-2	F: 5'- ACA GCA CCT CCA GGA ATC AAG -3'
	R: 5'- AAC TTG CTC AGG AGA ACG CA -3'
TMEM-119	F: 5'- TTC ACC CAG AGC TGG TTC CAT A -3'
	R: GAG TGA CAC AGA GTA GGC CA -3'
