# Supplementary material for: Acute TBK1/IKK-ε Inhibition Enhances the Generation of Disease-Associated Microglia-Like Phenotype Upon Cortical Stab-Wound Injury
Source: Front Aging Neurosci. 2021 Jul 13;13:684171. doi: 10.3389/fnagi.2021.684171 (PMC8313992; doi:10.3389/fnagi.2021.684171)
Supplement: Supplementary Table 2 — List of materials used in the study. [file Table_2.xlsx]

## Sheet: Sheet1
Table S2. List of materials used in the study
Kits	Company	Catalogue number
ISOLATE II RNA Micro Kit	BioCat	BIO-52075-BL
RNA using reverse transcriptase	Promega	A3500
RiboLock RNase Inhibitor	ThermoFisher	EO0381
dNTP set	Genaxxon	M3015.4020
Random Hexamers	Biomers	SP10001
LightCycler 480II	Roche	D 100 03
TB Green® Premix Ex Taq™ II (Tli RNase H Plus)	Takara	RR820B
cOmplete™ Protease Inhibitor Cocktail	Roche	4693116001
PhosSTOP	Sigma Aldrich	4906845001
Pierce™ BCA Protein Assay Kit	ThermoFisher	23225
Rabbit anti NAK/TBK1	Abcam	ab227182
Rabbit anti NAK/TBK1 (Ser 172)	Abcam	ab109272
Rabbit anti-β-Actin	Cell Signaling Technology	4967S
Rabbit anti SQSTM1/p62	Abcam	ab91526
Rabbit anti phospho-SQSTM1/p62 (Ser403)	Genetex	GTX128171
Rabbit anti STING	Cell Signaling Technology	13647S
Rabbit anti phospho-STING (Ser365)	Cell Signaling Technology	72971S
Rabbit anti-TMEM119	Abcam	ab185337
Mouse anti-CD11c	Abcam	ab254183
Rat anti-CD169	BioLegend	142402
Rabbit anti-CD3	Abcam	ab5690
Rat anti-CD45	BD Biosciences	550539
Mouse anti-CD68	Abcam	ab201340
Mouse anti-CD317	R&D systems	MAB8660
Mouse anti-CS-56	Abcam	ab11570
Rabbit anti NR1	Sigma Aldrich	G8913-25UL
Rat anti-GFAP	ThermoFisher	13-0300
Donkey anti-mouse 568	ThermoFisher	A10037
Donkey anti-rat 488	ThermoFisher	A-21208
Donkey anti-rabbit 568	ThermoFisher	A10042
