# Supplementary material for: Acute TBK1/IKK-ε Inhibition Enhances the Generation of Disease-Associated Microglia-Like Phenotype Upon Cortical Stab-Wound Injury
Source: Front Aging Neurosci. 2021 Jul 13;13:684171. doi: 10.3389/fnagi.2021.684171 (PMC8313992; doi:10.3389/fnagi.2021.684171)
Supplement: Supplementary Table 3 — Detailed statistics for the experiments depicted in Figure 1. [file Table_3.xlsx]

## Sheet: Sheet1
Table S3. Results from multiple comparison post-hoc tests
Figure 1A,B: Western blot: phospo STING/actin
Ordinary one-way ANOVA
ANOVA summary	F	2.637
	P value	0.0975
	P value summary	ns
	Significant diff. among means (P < 0.05)?	No
	R squared	0.3973
ANOVA Table	Treatment (between columns)	SS	DF	MS	F(DFn, DFd)	P value
		0.5597	3	0.1866	F (3, 12) = 2.637	P=0.0975
	Residual (within columns)	0.8491	12	0.07076
	Total	1.409	15
Multiple Comparisons	Tukey's multiple comparisons test	Mean Diff.	95.00% CI of diff.	Significant?	Summary	Adjusted P Value
	VH Sham vs. VH SW	-0.05528	-0.6137 to 0.5031	No	ns	0.9907
	VH Sham vs. AMX Sham	0.2462	-0.3123 to 0.8046	No	ns	0.575
	VH Sham vs. AMX SW	0.407	-0.1514 to 0.9654	No	ns	0.1886
	VH SW vs. AMX Sham	0.3014	-0.2570 to 0.8598	No	ns	0.4132
	VH SW vs. AMX SW	0.4623	-0.09615 to 1.021	No	ns	0.1184
	AMX Sham vs. AMX SW	0.1609	-0.3976 to 0.7193	No	ns	0.8273
Figure 1A,C: Western blot: STING/actin
Ordinary one-way ANOVA
ANOVA summary	F	13.64
	P value	0.0004
	P value summary	***
	Significant diff. among means (P < 0.05)?	Yes
	R squared	0.7732
ANOVA Table	Treatment (between columns)	SS	DF	MS	F(DFn, DFd)	P value
		1.871	3	0.6237	F (3, 12) = 13.64	P=0.0004
	Residual (within columns)	0.5488	12	0.04573
	Total	2.42	15
Multiple Comparisons	Tukey's multiple comparisons test	Mean Diff.	95.00% CI of diff.	Significant?	Summary	Adjusted P Value
	VH Sham vs. VH SW	-0.2504	-0.6994 to 0.1985	No	ns	0.3864
	VH Sham vs. AMX Sham	-0.7459	-1.195 to -0.2970	Yes	**	0.0017
	VH Sham vs. AMX SW	-0.8214	-1.270 to -0.3725	Yes	***	0.0008
	VH SW vs. AMX Sham	-0.4955	-0.9444 to -0.04653	Yes	*	0.0293
	VH SW vs. AMX SW	-0.571	-1.020 to -0.1221	Yes	*	0.0122
	AMX Sham vs. AMX SW	-0.07553	-0.5245 to 0.3734	No	ns	0.9577
Figure 1A,D: Western blot: phospo STING/total STING
Ordinary one-way ANOVA
ANOVA summary	F	13.15
	P value	0.0004
	P value summary	***
	Significant diff. among means (P < 0.05)?	Yes
	R squared	0.7668
ANOVA Table	Treatment (between columns)	SS	DF	MS	F(DFn, DFd)		P value
		1.161	3	0.387	F (3, 12) = 13.15		P=0.0004
	Residual (within columns)	0.3531	12	0.02942
	Total	1.514	15
Multiple Comparisons	Tukey's multiple comparisons test	Mean Diff.	95.00% CI of diff.	Significant?	Summary	Adjusted P Value
	VH Sham vs. VH SW	0.1759	-0.1842 to 0.5360	No	ns	0.4946
	VH Sham vs. AMX Sham	0.561	0.2009 to 0.9211	Yes	**	0.0028
	VH Sham vs. AMX SW	0.6549	0.2948 to 1.015	Yes	***	0.0008
	VH SW vs. AMX Sham	0.3851	0.02501 to 0.7452	Yes	*	0.035
	VH SW vs. AMX SW	0.479	0.1189 to 0.8391	Yes	**	0.009
	AMX Sham vs. AMX SW	0.0939	-0.2662 to 0.4540	No	ns	0.8646
Figure 1E,F: Western blot: phospo p62/actin
Ordinary one-way ANOVA
ANOVA summary	F	138.4
	P value	<0.0001
	P value summary	****
	Significant diff. among means (P < 0.05)?	Yes
	R squared	0.9719
ANOVA Table	Treatment (between columns)	SS	DF	MS	F(DFn, DFd)	P value
		2.189	3	0.7295	F (3, 12) = 138.4	P<0.0001
	Residual (within columns)	0.06324	12	0.00527
	Total	2.252	15
Multiple Comparisons	Tukey's multiple comparisons test	Mean Diff.	95.00% CI of diff.	Significant?	Summary	Adjusted P Value
	VH Sham vs. VH SW	-0.03821	-0.1906 to 0.1142	No	ns	0.8773
	VH Sham vs. AMX Sham	0.7957	0.6433 to 0.9481	Yes	****	<0.0001
	VH Sham vs. AMX SW	0.6246	0.4722 to 0.7770	Yes	****	<0.0001
	VH SW vs. AMX Sham	0.8339	0.6815 to 0.9863	Yes	****	<0.0001
	VH SW vs. AMX SW	0.6628	0.5104 to 0.8152	Yes	****	<0.0001
	AMX Sham vs. AMX SW	-0.1711	-0.3235 to -0.01869	Yes	*	0.0265
Figure 1E,G: Western blot:p62/actin
Ordinary one-way ANOVA
ANOVA summary	F	5.318
	P value	0.0098
	P value summary	**
	Significant diff. among means (P < 0.05)?	Yes
	R squared	0.4993
ANOVA Table	Treatment (between columns)	SS	DF	MS	F(DFn, DFd)	P value
		0.5856	3	0.1952	F (3, 16) = 5.318	P=0.0098
	Residual (within columns)	0.5873	16	0.03671
	Total	1.173	19
Multiple Comparisons	Tukey's multiple comparisons test	Mean Diff.	95.00% CI of diff.	Significant?	Summary	Adjusted P Value
	VH Sham vs. VH SW	-0.2215	-0.5682 to 0.1252	No	ns	0.2968
	VH Sham vs. AMX Sham	-0.4292	-0.7758 to -0.08248	Yes	*	0.013
	VH Sham vs. AMX SW	-0.3995	-0.7462 to -0.05283	Yes	*	0.0213
	VH SW vs. AMX Sham	-0.2077	-0.5543 to 0.1390	No	ns	0.3491
	VH SW vs. AMX SW	-0.178	-0.5247 to 0.1687	No	ns	0.4777
	AMX Sham vs. AMX SW	0.02966	-0.3170 to 0.3763	No	ns	0.9946
Figure 1E,H: Western blot: phospo p62/total p62
Ordinary one-way ANOVA
ANOVA summary	F	184.9
	P value	<0.0001
	P value summary	****
	Significant diff. among means (P < 0.05)?	Yes
	R squared	0.9788
ANOVA Table	Treatment (between columns)	SS	DF	MS	F(DFn, DFd)		P value
		2.127	3	0.709	F (3, 12) = 184.9		P<0.0001
	Residual (within columns)	0.04601	12	0.003834
	Total	2.173	15
Multiple Comparisons	Tukey's multiple comparisons test	Mean Diff.	95.00% CI of diff.	Significant?	Summary	Adjusted P Value
	VH Sham vs. VH SW	0.1559	0.02594 to 0.2859	Yes	*	0.0178
	VH Sham vs. AMX Sham	0.8516	0.7216 to 0.9816	Yes	****	<0.0001
	VH Sham vs. AMX SW	0.7367	0.6067 to 0.8667	Yes	****	<0.0001
	VH SW vs. AMX Sham	0.6957	0.5657 to 0.8257	Yes	****	<0.0001
	VH SW vs. AMX SW	0.5808	0.4508 to 0.7108	Yes	****	<0.0001
	AMX Sham vs. AMX SW	-0.1149	-0.2449 to 0.01509	No	ns	0.0899
Figure 1I,J: Western blot: phospoTbk1/actin
Ordinary one-way ANOVA
ANOVA summary	F	7.485
	P value	0.0044
	P value summary	**
	Significant diff. among means (P < 0.05)?	Yes
	R squared	0.6517
ANOVA Table	Treatment (between columns)	SS	DF	MS	F(DFn, DFd)	P value
		4.288	3	1.429	F (3, 12) = 7.485	P=0.0044
	Residual (within columns)	2.292	12	0.191
	Total	6.58	15
Multiple Comparisons	Tukey's multiple comparisons test	Mean Diff.	95.00% CI of diff.	Significant?	Summary	Adjusted P Value
	VH Sham vs. VH SW	0.03774	-0.8797 to 0.9551	No	ns	0.9993
	VH Sham vs. AMX Sham	-0.5177	-1.435 to 0.3997	No	ns	0.377
	VH Sham vs. AMX SW	-1.243	-2.160 to -0.3255	Yes	**	0.008
	VH SW vs. AMX Sham	-0.5555	-1.473 to 0.3619	No	ns	0.3209
	VH SW vs. AMX SW	-1.281	-2.198 to -0.3632	Yes	**	0.0064
	AMX Sham vs. AMX SW	-0.7251	-1.643 to 0.1923	No	ns	0.1416
Figure 1I,K: Western blot:p62/actin
Ordinary one-way ANOVA
ANOVA summary	F	46.24
	P value	<0.0001
	P value summary	****
	Significant diff. among means (P < 0.05)?	Yes
	R squared	0.9455
ANOVA Table	Treatment (between columns)	SS	DF	MS	F(DFn, DFd)	P value
		0.6526	3	0.2175	F (3, 8) = 46.24	P<0.0001
	Residual (within columns)	0.03764	8	0.004705
	Total	0.6902	11
Multiple Comparisons	Tukey's multiple comparisons test	Mean Diff.	95.00% CI of diff.	Significant?	Summary	Adjusted P Value
	VH Sham vs. VH SW	-0.3811	-0.5605 to -0.2018	Yes	***	0.0006
	VH Sham vs. AMX Sham	-0.3877	-0.5670 to -0.2083	Yes	***	0.0006
	VH Sham vs. AMX SW	0.1421	-0.03728 to 0.3214	No	ns	0.1277
	VH SW vs. AMX Sham	-0.006513	-0.1859 to 0.1728	No	ns	0.9994
	VH SW vs. AMX SW	0.5232	0.3439 to 0.7025	Yes	****	<0.0001
	AMX Sham vs. AMX SW	0.5297	0.3504 to 0.7091	Yes	****	<0.0001
Figure 1I,L: Western blot: phospo TBK1/total TBK1
Ordinary one-way ANOVA
ANOVA summary	F	82.4
	P value	<0.0001
	P value summary	****
	Significant diff. among means (P < 0.05)?	Yes
	R squared	0.9687
ANOVA Table	Treatment (between columns)	SS	DF	MS	F(DFn, DFd)		P value
		9.44	3	3.147	F (3, 8) = 82.40		P<0.0001
	Residual (within columns)	0.3055	8	0.03819
	Total	9.745	11
Multiple Comparisons	Tukey's multiple comparisons test	Mean Diff.	95.00% CI of diff.	Significant?	Summary	Adjusted P Value
	VH Sham vs. VH SWI	0.2818	-0.2291 to 0.7927	No	ns	0.3539
	VH Sham vs. AMX SHAM	-0.2236	-0.7345 to 0.2873	No	ns	0.5321
	VH Sham vs. AMX SWI	-1.987	-2.498 to -1.476	Yes	****	<0.0001
	VH SWI vs. AMX SHAM	-0.5054	-1.016 to 0.005549	No	ns	0.0525
	VH SWI vs. AMX SWI	-2.268	-2.779 to -1.758	Yes	****	<0.0001
	AMX SHAM vs. AMX SWI	-1.763	-2.274 to -1.252	Yes	****	<0.0001
