# Supplementary material for: Acute TBK1/IKK-ε Inhibition Enhances the Generation of Disease-Associated Microglia-Like Phenotype Upon Cortical Stab-Wound Injury
Source: Front Aging Neurosci. 2021 Jul 13;13:684171. doi: 10.3389/fnagi.2021.684171 (PMC8313992; doi:10.3389/fnagi.2021.684171)
Supplement: Supplementary Table 4 — Detailed statistics for the experiments depicted in Figure 2. [file Table_4.xlsx]

## Sheet: Sheet1
Table S4. Results from multiple comparison post-hoc tests
Figure 2 A,B
TMEM119
Identification of Outliers
	VH Sham	AMX Sham	VH SWI	AMX SWI
Method
ROUT (Q = 1%)
Number of points
# Y values analyzed	3	3	3	3
Outliers	0	0	0	0
Normality test
Shapiro-Wilk test
W	0.9988	0.9981	0.9815	0.9818
P value	0.9325	0.9178	0.7397	0.7413
Passed normality test (alpha=0.05)?	Yes	Yes	Yes	Yes
P value summary	ns	ns	ns	ns
ANOVA summary
F	142.8
P value	<0.0001
P value summary	****
Significant diff. among means (P < 0.05)?	Yes
R square	0.9817
ANOVA table	SS	DF	MS	F (DFn, DFd)	P value
Treatment (between columns)	6083716	3	2027905	F (3, 8) = 142.8	P<0.0001
Residual (within columns)	113623	8	14203
Total	6197339	11
Multiple comparisons
Tukey's multiple comparisons test	Mean Diff.	95.00% CI of diff.	Significant?	Summary	Adjusted P Value
VH Sham vs. AMX Sham	0.25	-311.4 to 311.9	No	ns	>0.9999
VH Sham vs. VH SWI	-1010	-1321 to -698.2	Yes	****	<0.0001
VH Sham vs. AMX SWI	-1677	-1989 to -1366	Yes	****	<0.0001
AMX Sham vs. VH SWI	-1010	-1322 to -698.4	Yes	****	<0.0001
AMX Sham vs. AMX SWI	-1677	-1989 to -1366	Yes	****	<0.0001
VH SWI vs. AMX SWI	-667.3	-978.9 to -355.7	Yes	***	0.0006
TMEM119+ CD11c+
Identification of Outliers
	VH Sham	AMX Sham	VH SWI	AMX SWI
Method
ROUT (Q = 1%)
Number of points
# Y values analyzed	3	3	3	3
Outliers	0	0	0	0
Normality test
Shapiro-Wilk test
W	0.9643	0.9974	0.9998	0.8988
P value	0.6369	0.9028	0.971	0.3817
Passed normality test (alpha=0.05)?	Yes	Yes	Yes	Yes
P value summary	ns	ns	ns	ns
ANOVA summary
F	102.3
P value	<0.0001
P value summary	****
Significant diff. among means (P < 0.05)?	Yes
R square	0.9746
ANOVA table	SS	DF	MS	F (DFn, DFd)	P value
Treatment (between columns)	3215372	3	1071791	F (3, 8) = 102.3	P<0.0001
Residual (within columns)	83846	8	10481
Total	3299218	11
Multiple comparisons
Tukey's multiple comparisons test	Mean Diff.	95.00% CI of diff.	Significant?	Summary	Adjusted P Value
VH Sham vs. AMX Sham	-17.42	-285.1 to 250.3	No	ns	0.9965
VH Sham vs. VH SWI	-318.3	-586.0 to -50.62	Yes	*	0.0216
VH Sham vs. AMX SWI	-1271	-1539 to -1003	Yes	****	<0.0001
AMX Sham vs. VH SWI	-300.9	-568.6 to -33.20	Yes	*	0.0287
AMX Sham vs. AMX SWI	-1254	-1521 to -986.0	Yes	****	<0.0001
VH SWI vs. AMX SWI	-952.8	-1220 to -685.1	Yes	****	<0.0001
TMEM119+ CD169+
Identification of Outliers
	VH Sham	AMX Sham	VH SWI	AMX SWI
Method
ROUT (Q = 1%)
Number of points
# Y values analyzed	3	3	3	3
Outliers	0	0	0	0
Normality test
Shapiro-Wilk test
W	0.9231	0.9735	0.9973	0.966
P value	0.4633	0.6878	0.8998	0.6459
Passed normality test (alpha=0.05)?	Yes	Yes	Yes	Yes
P value summary	ns	ns	ns	ns
ANOVA summary
F	119.7
P value	<0.0001
P value summary	****
Significant diff. among means (P < 0.05)?	Yes
R square	0.9782
ANOVA table	SS	DF	MS	F (DFn, DFd)	P value
Treatment (between columns)	1038274	3	346091	F (3, 8) = 119.7	P<0.0001
Residual (within columns)	23139	8	2892
Total	1061413	11
Multiple comparisons
Tukey's multiple comparisons test	Mean Diff.	95.00% CI of diff.	Significant?	Summary	Adjusted P Value
VH Sham vs. AMX Sham	-3.417	-144.0 to 137.2	No	ns	0.9998
VH Sham vs. VH SWI	-81.75	-222.4 to 58.87	No	ns	0.3148
VH Sham vs. AMX SWI	-703.5	-844.1 to -562.9	Yes	****	<0.0001
AMX Sham vs. VH SWI	-78.33	-219.0 to 62.29	No	ns	0.3464
AMX Sham vs. AMX SWI	-700.1	-840.7 to -559.4	Yes	****	<0.0001
VH SWI vs. AMX SWI	-621.7	-762.4 to -481.1	Yes	****	<0.0001
TMEM119+ CD11c+ CD169+
Identification of Outliers
	VH Sham	AMX Sham	VH SWI	AMX SWI
Method
ROUT (Q = 1%)
Number of points
# Y values analyzed	3	3	3	3
Outliers	0	0	0	0
Normality test
Shapiro-Wilk test
W	0.9902	0.9046	0.9698	0.9225
P value	0.8105	0.4003	0.6665	0.4611
Passed normality test (alpha=0.05)?	Yes	Yes	Yes	Yes
P value summary	ns	ns	ns	ns
ANOVA summary
F	389.6
P value	<0.0001
P value summary	****
Significant diff. among means (P < 0.05)?	Yes
R square	0.9932
ANOVA table	SS	DF	MS	F (DFn, DFd)	P value
Treatment (between columns)	712474	3	237491	F (3, 8) = 389.6	P<0.0001
Residual (within columns)	4877	8	609.6
Total	717351	11
Multiple comparisons
Tukey's multiple comparisons test	Mean Diff.	95.00% CI of diff.	Significant?	Summary	Adjusted P Value
VH Sham vs. AMX Sham	-15.67	-80.23 to 48.89	No	ns	0.8627
VH Sham vs. VH SWI	-91.88	-156.4 to -27.32	Yes	**	0.008
VH Sham vs. AMX SWI	-592.8	-657.4 to -528.3	Yes	****	<0.0001
AMX Sham vs. VH SWI	-76.22	-140.8 to -11.66	Yes	*	0.0224
AMX Sham vs. AMX SWI	-577.2	-641.7 to -512.6	Yes	****	<0.0001
VH SWI vs. AMX SWI	-500.9	-565.5 to -436.4	Yes	****	<0.0001
CD11c+
Identification of Outliers
	VH Sham	AMX Sham	VH SWI	AMX SWI
Method
ROUT (Q = 1%)
Number of points
# Y values analyzed	3	3	3	3
Outliers	0	0	0	0
Normality test
Shapiro-Wilk test
W	0.9902	0.9046	0.9698	0.9225
P value	0.8105	0.4003	0.6665	0.4611
Passed normality test (alpha=0.05)?	Yes	Yes	Yes	Yes
P value summary	ns	ns	ns	ns
ANOVA summary
F	455.4
P value	<0.0001
P value summary	****
Significant diff. among means (P < 0.05)?	Yes
R square	0.9942
ANOVA table	SS	DF	MS	F (DFn, DFd)	P value
Treatment (between columns)	5531341	3	1843780	F (3, 8) = 455.4	P<0.0001
Residual (within columns)	32389	8	4049
Total	5563730	11
Multiple comparisons
Tukey's multiple comparisons test	Mean Diff.	95.00% CI of diff.	Significant?	Summary	Adjusted P Value
VH Sham vs. AMX Sham	-15.67	-80.23 to 48.89	No	ns	0.8627
VH Sham vs. VH SWI	-91.88	-156.4 to -27.32	Yes	**	0.008
VH Sham vs. AMX SWI	-592.8	-657.4 to -528.3	Yes	****	<0.0001
AMX Sham vs. VH SWI	-76.22	-140.8 to -11.66	Yes	*	0.0224
AMX Sham vs. AMX SWI	-577.2	-641.7 to -512.6	Yes	****	<0.0001
VH SWI vs. AMX SWI	-500.9	-565.5 to -436.4	Yes	****	<0.0001
CD169+
Identification of Outliers
	VH Sham	AMX Sham	VH SWI	AMX SWI
Method
ROUT (Q = 1%)
Number of points
# Y values analyzed	3	3	3	3
Outliers	0	0	0	0
Normality test
Shapiro-Wilk test
W	0.9758	0.99	0.9883	0.9973
P value	0.7017	0.8089	0.7934	0.9012
Passed normality test (alpha=0.05)?	Yes	Yes	Yes	Yes
P value summary	ns	ns	ns	ns
ANOVA summary
F	265.2
P value	<0.0001
P value summary	****
Significant diff. among means (P < 0.05)?	Yes
R square	0.99
ANOVA table	SS	DF	MS	F (DFn, DFd)	P value
Treatment (between columns)	1098657	3	366219	F (3, 8) = 265.2	P<0.0001
Residual (within columns)	11049	8	1381
Total	1109706	11
Multiple comparisons
Tukey's multiple comparisons test	Mean Diff.	95.00% CI of diff.	Significant?	Summary	Adjusted P Value
VH Sham vs. AMX Sham	-11.58	-108.8 to 85.59	No	ns	0.9798
VH Sham vs. VH SWI	-81.48	-178.7 to 15.69	No	ns	0.1037
VH Sham vs. AMX SWI	-726.1	-823.3 to -628.9	Yes	****	<0.0001
AMX Sham vs. VH SWI	-69.9	-167.1 to 27.27	No	ns	0.1762
AMX Sham vs. AMX SWI	-714.5	-811.7 to -617.3	Yes	****	<0.0001
VH SWI vs. AMX SWI	-644.6	-741.8 to -547.4	Yes	****	<0.0001
CD11c+ CD169+
Identification of Outliers
	VH Sham	AMX Sham	VH SWI	AMX SWI
Method
ROUT (Q = 1%)
Number of points
# Y values analyzed	3	3	3	3
Outliers	0	0	0	0
Normality test
Shapiro-Wilk test
W	0.9815	0.9685	0.9246	0.9838
P value	0.7391	0.6591	0.4686	0.7561
Passed normality test (alpha=0.05)?	Yes	Yes	Yes	Yes
P value summary	ns	ns	ns	ns
ANOVA summary
F	113.5
P value	<0.0001
P value summary	****
Significant diff. among means (P < 0.05)?	Yes
R square	0.977
ANOVA table	SS	DF	MS	F (DFn, DFd)	P value
Treatment (between columns)	1174324	3	391441	F (3, 8) = 113.5	P<0.0001
Residual (within columns)	27598	8	3450
Total	1201922	11
Multiple comparisons
Tukey's multiple comparisons test	Mean Diff.	95.00% CI of diff.	Significant?	Summary	Adjusted P Value
VH Sham vs. AMX Sham	-16	-169.6 to 137.6	No	ns	0.9863
VH Sham vs. VH SWI	-131.4	-284.9 to 22.22	No	ns	0.0962
VH Sham vs. AMX SWI	-762	-915.6 to -608.4	Yes	****	<0.0001
AMX Sham vs. VH SWI	-115.4	-268.9 to 38.22	No	ns	0.1533
AMX Sham vs. AMX SWI	-746	-899.6 to -592.4	Yes	****	<0.0001
VH SWI vs. AMX SWI	-630.7	-784.2 to -477.1	Yes	****	<0.0001
