# Supplementary material for: Acute TBK1/IKK-ε Inhibition Enhances the Generation of Disease-Associated Microglia-Like Phenotype Upon Cortical Stab-Wound Injury
Source: Front Aging Neurosci. 2021 Jul 13;13:684171. doi: 10.3389/fnagi.2021.684171 (PMC8313992; doi:10.3389/fnagi.2021.684171)
Supplement: Supplementary Table 8 — Detailed statistics for the experiments depicted in Figure 6. [file Table_8.xlsx]

## Sheet: Sheet1
Table S8. Results from multiple comparison post-hoc tests
Figure 6
Ordinary one-way ANOVA
IL 1B
ANOVA summary	F	7.564
	P value	0.0014
	P value summary	**
	Significant diff. among means (P < 0.05)?	Yes
	R squared	0.5315
ANOVA Table	Treatment (between columns)	SS	DF	MS	F(DFn, DFd)	P value
		1.185e-07	3	3.952e-08	F (3, 20) = 7.564	P=0.0014
	Residual (within columns)	1.045e-07	20	5.225e-09
	Total	2.23e-07	23
Multiple Comparisons	Tukey's multiple comparisons test	Mean Diff.	95.00% CI of diff.	Below threshold?	Summary	Adjusted P value
	VH Sham vs. VH SW	-0.0001366	-0.0002534 to -1.976e-005	Yes	*	0.0184
	VH Sham vs. AMX Sham	-8.6e-06	-0.0001254 to 0.0001082	No	ns	0.9968
	VH Sham vs. AMX SW	5.527e-05	-6.154e-005 to 0.0001721	No	ns	0.5589
	VH SW vs. AMX Sham	0.000128	1.116e-005 to 0.0002448	Yes	*	0.0286
	VH SW vs. AMX SW	0.0001918	7.503e-005 to 0.0003086	Yes	***	0.0009
	AMX Sham vs. AMX SW	6.387e-05	-5.294e-005 to 0.0001807	No	ns	0.4389
TNF alpha
ANOVA summary	F	12.49
	P value	<0.0001
	P value summary	****
	Significant diff. among means (P < 0.05)?	Yes
	R squared	0.6519
ANOVA Table	Treatment (between columns)	SS	DF	MS	F(DFn, DFd)	P value
		1.252e-07	3	4.175e-08	F (3, 20) = 12.49	P<0.0001
	Residual (within columns)	6.686e-08	20	3.343e-09
	Total	1.921e-07	23
Multiple Comparisons	Tukey's multiple comparisons test	Mean Diff.	95.00% CI of diff.	Below threshold?	Summary	Adjusted P value
	VH Sham vs. VH SW	-0.0001159	-0.0002093 to -2.245e-005	Yes	*	0.0119
	VH Sham vs. AMX Sham	3.333e-07	-9.310e-005 to 9.377e-005	No	ns	>0.9999
	VH Sham vs. AMX SW	-0.0001645	-0.0002579 to -7.101e-005	Yes	***	0.0004
	VH SW vs. AMX Sham	0.0001162	2.278e-005 to 0.0002097	Yes	*	0.0116
	VH SW vs. AMX SW	-4.857e-05	-0.0001420 to 4.487e-005	No	ns	0.4818
	AMX Sham vs. AMX SW	-0.0001648	-0.0002582 to -7.135e-005	Yes	***	0.0004
IL 33
ANOVA summary	F	15.63
	P value	<0.0001
	P value summary	****
	Significant diff. among means (P < 0.05)?	Yes
	R squared	0.7009
ANOVA Table	Treatment (between columns)	SS	DF	MS	F(DFn, DFd)	P value
		6.059e-08	3	2.02e-08	F (3, 20) = 15.63	P<0.0001
	Residual (within columns)	2.585e-08	20	1.292e-09
	Total	8.644e-08	23
Multiple Comparisons	Tukey's multiple comparisons test	Mean Diff.	95.00% CI of diff.	Below threshold?	Summary	Adjusted P value
	VH Sham vs. VH SW	-7.453e-05	-0.0001326 to -1.644e-005	Yes	**	0.0091
	VH Sham vs. AMX Sham	-5.718e-05	-0.0001153 to 9.120e-007	No	ns	0.0547
	VH Sham vs. AMX SW	-0.0001409	-0.0001990 to -8.280e-005	Yes	****	<0.0001
	VH SW vs. AMX Sham	1.735e-05	-4.075e-005 to 7.545e-005	No	ns	0.8368
	VH SW vs. AMX SW	-6.637e-05	-0.0001245 to -8.271e-006	Yes	*	0.0216
	AMX Sham vs. AMX SW	-8.372e-05	-0.0001418 to -2.562e-005	Yes	**	0.0034
IFN Beta
ANOVA summary	F	4.684
	P value	0.0156
	P value summary	*
	Significant diff. among means (P < 0.05)?	Yes
	R squared	0.4676
ANOVA Table	Treatment (between columns)	SS	DF	MS	F(DFn, DFd)	P value
		1.847e-10	3	6.158e-11	F (3, 16) = 4.684	P=0.0156
	Residual (within columns)	2.104e-10	16	1.315e-11
	Total	3.951e-10	19
Multiple Comparisons	Tukey's multiple comparisons test	Mean Diff.	95.00% CI of diff.	Below threshold?	Summary	Adjusted P value
	VH Sham vs. VH SW	-5.357e-06	-1.192e-005 to 1.204e-006	No	ns	0.1312
	VH Sham vs. AMX Sham	-7.797e-07	-7.341e-006 to 5.781e-006	No	ns	0.986
	VH Sham vs. AMX SW	-7.235e-06	-1.380e-005 to -6.738e-007	Yes	*	0.0282
	VH SW vs. AMX Sham	4.577e-06	-1.984e-006 to 1.114e-005	No	ns	0.2303
	VH SW vs. AMX SW	-1.878e-06	-8.439e-006 to 4.683e-006	No	ns	0.8447
	AMX Sham vs. AMX SW	-6.455e-06	-1.302e-005 to 1.059e-007	No	ns	0.0546
IL 6
ANOVA summary	F	4.24
	P value	0.0179
	P value summary	*
	Significant diff. among means (P < 0.05)?	Yes
	R squared	0.3888
ANOVA Table	Treatment (between columns)	SS	DF	MS	F(DFn, DFd)	P value
		1.484e-10	3	4.946e-11	F (3, 20) = 4.240	P=0.0179
	Residual (within columns)	2.333e-10	20	1.166e-11
	Total	3.816e-10	23
Multiple Comparisons	Tukey's multiple comparisons test	Mean Diff.	95.00% CI of diff.	Below threshold?	Summary	Adjusted P value
	VH Sham vs. VH SW	-6.733e-06	-1.225e-005 to -1.215e-006	Yes	*	0.0134
	VH Sham vs. AMX Sham	-2.55e-06	-8.069e-006 to 2.969e-006	No	ns	0.5775
	VH Sham vs. AMX SW	-4.562e-06	-1.008e-005 to 9.570e-007	No	ns	0.1284
	VH SW vs. AMX Sham	4.183e-06	-1.335e-006 to 9.702e-006	No	ns	0.1804
	VH SW vs. AMX SW	2.172e-06	-3.347e-006 to 7.690e-006	No	ns	0.6928
	AMX Sham vs. AMX SW	-2.012e-06	-7.530e-006 to 3.507e-006	No	ns	0.7397
IL 17
ANOVA summary	F	40.52
	P value	<0.0001
	P value summary	****
	Significant diff. among means (P < 0.05)?	Yes
	R squared	0.9101
ANOVA Table	Treatment (between columns)	SS	DF	MS	F(DFn, DFd)	P value
		8.55e-10	3	2.85e-10	F (3, 12) = 40.52	P<0.0001
	Residual (within columns)	8.441e-11	12	7.034e-12
	Total	9.394e-10	15
Multiple Comparisons	Tukey's multiple comparisons test	Mean Diff.	95.00% CI of diff.	Below threshold?	Summary	Adjusted P value
	VH Sham vs. VH SW	-5e-07	-6.068e-006 to 5.068e-006	No	ns	0.993
	VH Sham vs. AMX Sham	-1.377e-05	-1.934e-005 to -8.201e-006	Yes	****	<0.0001
	VH Sham vs. AMX SW	-1.582e-05	-2.139e-005 to -1.025e-005	Yes	****	<0.0001
	VH SW vs. AMX Sham	-1.327e-05	-1.884e-005 to -7.701e-006	Yes	****	<0.0001
	VH SW vs. AMX SW	-1.532e-05	-2.089e-005 to -9.752e-006	Yes	****	<0.0001
	AMX Sham vs. AMX SW	-2.051e-06	-7.619e-006 to 3.517e-006	No	ns	0.6999
IL 12
ANOVA summary	F	18.29
	P value	<0.0001
	P value summary	****
	Significant diff. among means (P < 0.05)?	Yes
	R squared	0.8205
ANOVA Table	Treatment (between columns)	SS	DF	MS	F(DFn, DFd)	P value
		9.226e-07	3	3.075e-07	F (3, 12) = 18.29	P<0.0001
	Residual (within columns)	2.018e-07	12	1.681e-08
	Total	1.124e-06	15
Multiple Comparisons	Tukey's multiple comparisons test	Mean Diff.	95.00% CI of diff.	Below threshold?	Summary	Adjusted P value
	VH Sham vs. VH SW	0.0001318	-0.0001404 to 0.0004040	No	ns	0.5017
	VH Sham vs. AMX Sham	-0.0003873	-0.0006595 to -0.0001151	Yes	**	0.0056
	VH Sham vs. AMX SW	0.0002515	-2.071e-005 to 0.0005237	No	ns	0.0736
	VH SW vs. AMX Sham	-0.0005191	-0.0007913 to -0.0002469	Yes	***	0.0005
	VH SW vs. AMX SW	0.0001197	-0.0001525 to 0.0003920	No	ns	0.5766
	AMX Sham vs. AMX SW	0.0006388	0.0003666 to 0.0009111	Yes	****	<0.0001
IFN gamma
ANOVA summary	F	13.38
	P value	0.0001
	P value summary	***
	Significant diff. among means (P < 0.05)?	Yes
	R squared	0.7151
ANOVA Table	Treatment (between columns)	SS	DF	MS	F(DFn, DFd)	P value
		2.369e-09	3	7.897e-10	F (3, 16) = 13.38	P=0.0001
	Residual (within columns)	9.441e-10	16	5.9e-11
	Total	3.313e-09	19
Multiple Comparisons	Tukey's multiple comparisons test	Mean Diff.	95.00% CI of diff.	Below threshold?	Summary	Adjusted P value
	VH Sham vs. VH SW	-1.44e-06	-1.534e-005 to 1.246e-005	No	ns	0.9906
	VH Sham vs. AMX Sham	-2.94e-06	-1.684e-005 to 1.096e-005	No	ns	0.9289
	VH Sham vs. AMX SW	-2.648e-05	-4.038e-005 to -1.258e-005	Yes	***	0.0003
	VH SW vs. AMX Sham	-1.5e-06	-1.540e-005 to 1.240e-005	No	ns	0.9894
	VH SW vs. AMX SW	-2.504e-05	-3.894e-005 to -1.114e-005	Yes	***	0.0005
	AMX Sham vs. AMX SW	-2.354e-05	-3.744e-005 to -9.641e-006	Yes	***	0.0009
IL 18
ANOVA summary	F	5.485
	P value	0.0065
	P value summary	**
	Significant diff. among means (P < 0.05)?	Yes
	R squared	0.4514
ANOVA Table	Treatment (between columns)	SS	DF	MS	F(DFn, DFd)	P value
		5.264e-08	3	1.755e-08	F (3, 20) = 5.485	P=0.0065
	Residual (within columns)	6.398e-08	20	3.199e-09
	Total	1.166e-07	23
Multiple Comparisons	Tukey's multiple comparisons test	Mean Diff.	95.00% CI of diff.	Below threshold?	Summary	Adjusted P value
	VH Sham vs. VH SW	-8.678e-05	-0.0001782 to 4.618e-006	No	ns	0.0665
	VH Sham vs. AMX Sham	1.857e-05	-7.283e-005 to 0.0001100	No	ns	0.9403
	VH Sham vs. AMX SW	3.44e-05	-5.700e-005 to 0.0001258	No	ns	0.7208
	VH SW vs. AMX Sham	0.0001054	1.395e-005 to 0.0001968	Yes	*	0.0203
	VH SW vs. AMX SW	0.0001212	2.978e-005 to 0.0002126	Yes	**	0.0069
	AMX Sham vs. AMX SW	1.583e-05	-7.557e-005 to 0.0001072	No	ns	0.9616
IL 10
ANOVA summary	F	1.963
	P value	0.1521
	P value summary	ns
	Significant diff. among means (P < 0.05)?	No
	R squared	0.2274
ANOVA Table	Treatment (between columns)	SS	DF	MS	F(DFn, DFd)	P value
		4.384e-09	3	1.461e-09	F (3, 20) = 1.963	P=0.1521
	Residual (within columns)	1.489e-08	20	7.446e-10
	Total	1.928e-08	23
Multiple Comparisons	Tukey's multiple comparisons test	Mean Diff.	95.00% CI of diff.	Below threshold?	Summary	Adjusted P value
	VH Sham vs. VH SW	6.45e-06	-3.765e-005 to 5.055e-005	No	ns	0.9762
	VH Sham vs. AMX Sham	-2.925e-05	-7.335e-005 to 1.485e-005	No	ns	0.2776
	VH Sham vs. AMX SW	-4.6e-06	-4.870e-005 to 3.950e-005	No	ns	0.9911
	VH SW vs. AMX Sham	-3.57e-05	-7.980e-005 to 8.395e-006	No	ns	0.1399
	VH SW vs. AMX SW	-1.105e-05	-5.515e-005 to 3.305e-005	No	ns	0.8953
	AMX Sham vs. AMX SW	2.465e-05	-1.945e-005 to 6.875e-005	No	ns	0.4201
IL 19
ANOVA summary	F	10.91
	P value	0.0002
	P value summary	***
	Significant diff. among means (P < 0.05)?	Yes
	R squared	0.6208
ANOVA Table	Treatment (between columns)	SS	DF	MS	F(DFn, DFd)	P value
		1.079e-11	3	3.597e-12	F (3, 20) = 10.91	P=0.0002
	Residual (within columns)	6.593e-12	20	3.297e-13
	Total	1.738e-11	23
Multiple Comparisons	Tukey's multiple comparisons test	Mean Diff.	95.00% CI of diff.	Below threshold?	Summary	Adjusted P value
	VH Sham vs. VH SW	-6.333e-07	-1.561e-006 to 2.945e-007	No	ns	0.2553
	VH Sham vs. AMX Sham	-4.167e-07	-1.344e-006 to 5.111e-007	No	ns	0.5995
	VH Sham vs. AMX SW	-1.807e-06	-2.734e-006 to -8.789e-007	Yes	***	0.0001
	VH SW vs. AMX Sham	2.167e-07	-7.111e-007 to 1.144e-006	No	ns	0.913
	VH SW vs. AMX SW	-1.173e-06	-2.101e-006 to -2.455e-007	Yes	*	0.0102
	AMX Sham vs. AMX SW	-1.39e-06	-2.318e-006 to -4.622e-007	Yes	**	0.0023
IL 25
ANOVA summary	F	6.159
	P value	0.0039
	P value summary	**
	Significant diff. among means (P < 0.05)?	Yes
	R squared	0.4802
ANOVA Table	Treatment (between columns)	SS	DF	MS	F(DFn, DFd)	P value
		4.436e-10	3	1.479e-10	F (3, 20) = 6.159	P=0.0039
	Residual (within columns)	4.802e-10	20	2.401e-11
	Total	9.238e-10	23
Multiple Comparisons	Tukey's multiple comparisons test	Mean Diff.	95.00% CI of diff.	Below threshold?	Summary	Adjusted P value
	VH Sham vs. VH SW	-7.917e-06	-1.583e-005 to 1.281e-009	No	ns	0.05
	VH Sham vs. AMX Sham	3.883e-06	-4.035e-006 to 1.180e-005	No	ns	0.5299
	VH Sham vs. AMX SW	1.167e-07	-7.801e-006 to 8.035e-006	No	ns	>0.9999
	VH SW vs. AMX Sham	1.18e-05	3.882e-006 to 1.972e-005	Yes	**	0.0024
	VH SW vs. AMX SW	8.033e-06	1.154e-007 to 1.595e-005	Yes	*	0.046
	AMX Sham vs. AMX SW	-3.767e-06	-1.168e-005 to 4.151e-006	No	ns	0.5546
