# Supplementary material for: Acute TBK1/IKK-ε Inhibition Enhances the Generation of Disease-Associated Microglia-Like Phenotype Upon Cortical Stab-Wound Injury
Source: Front Aging Neurosci. 2021 Jul 13;13:684171. doi: 10.3389/fnagi.2021.684171 (PMC8313992; doi:10.3389/fnagi.2021.684171)
Supplement: Supplementary Table 9 — Detailed statistics for the experiments depicted in Figure 7. [file Table_9.xlsx]

## Sheet: Sheet1
Table S9. Results from multiple comparison post-hoc tests
Figure 7
Ordinary one-way ANOVA
CCL3
ANOVA summary	F	54.64
	P value	<0.0001
	P value summary	****
	Significant diff. among means (P < 0.05)?	Yes
	R squared	0.8913
ANOVA Table	Treatment (between columns)	SS	DF	MS	F(DFn, DFd)	P value
		3.917e-06	3	1.306e-06	F (3, 20) = 54.64	P<0.0001
	Residual (within columns)	4.78e-07	20	2.39e-08
	Total	4.395e-06	23
Multiple Comparisons	Tukey's multiple comparisons test	Mean Diff.	95.00% CI of diff.	Below threshold?	Summary	Adjusted P value
	VH Sham vs. VH SW	-0.0009062	-0.001156 to -0.0006564	Yes	****	<0.0001
	VH Sham vs. AMX Sham	4.402e-05	-0.0002058 to 0.0002938	No	ns	0.9597
	VH Sham vs. AMX SW	-0.000609	-0.0008588 to -0.0003591	Yes	****	<0.0001
	VH SW vs. AMX Sham	0.0009502	0.0007004 to 0.001200	Yes	****	<0.0001
	VH SW vs. AMX SW	0.0002972	4.742e-005 to 0.0005470	Yes	*	0.0162
	AMX Sham vs. AMX SW	-0.000653	-0.0009028 to -0.0004032	Yes	****	<0.0001
CCL9
ANOVA summary	F	24.09
	P value	<0.0001
	P value summary	****
	Significant diff. among means (P < 0.05)?	Yes
	R squared	0.7833
ANOVA Table	Treatment (between columns)	SS	DF	MS	F(DFn, DFd)	P value
		1.581e-06	3	5.27e-07	F (3, 20) = 24.09	P<0.0001
	Residual (within columns)	4.375e-07	20	2.188e-08
	Total	2.019e-06	23
Multiple Comparisons	Tukey's multiple comparisons test	Mean Diff.	95.00% CI of diff.	Below threshold?	Summary	Adjusted P value
	VH Sham vs. VH SW	-0.0005778	-0.0008168 to -0.0003388	Yes	****	<0.0001
	VH Sham vs. AMX Sham	-2.327e-05	-0.0002623 to 0.0002157	No	ns	0.9927
	VH Sham vs. AMX SW	-0.0004573	-0.0006963 to -0.0002183	Yes	***	0.0002
	VH SW vs. AMX Sham	0.0005546	0.0003156 to 0.0007936	Yes	****	<0.0001
	VH SW vs. AMX SW	0.0001205	-0.0001185 to 0.0003595	No	ns	0.507
	AMX Sham vs. AMX SW	-0.000434	-0.0006730 to -0.0001950	Yes	***	0.0003
CCL5
ANOVA summary	F	90.01
	P value	<0.0001
	P value summary	****
	Significant diff. among means (P < 0.05)?	Yes
	R squared	0.931
ANOVA Table	Treatment (between columns)	SS	DF	MS	F(DFn, DFd)	P value
		6.538e-05	3	2.179e-05	F (3, 20) = 90.01	P<0.0001
	Residual (within columns)	4.843e-06	20	2.421e-07
	Total	7.023e-05	23
Multiple Comparisons	Tukey's multiple comparisons test	Mean Diff.	95.00% CI of diff.	Below threshold?	Summary	Adjusted P value
	VH Sham vs. VH SW	-0.003801	-0.004597 to -0.003006	Yes	****	<0.0001
	VH Sham vs. AMX Sham	0.0002934	-0.0005017 to 0.001089	No	ns	0.7326
	VH Sham vs. AMX SW	-0.0003843	-0.001179 to 0.0004109	No	ns	0.542
	VH SW vs. AMX Sham	0.004095	0.003300 to 0.004890	Yes	****	<0.0001
	VH SW vs. AMX SW	0.003417	0.002622 to 0.004212	Yes	****	<0.0001
	AMX Sham vs. AMX SW	-0.0006777	-0.001473 to 0.0001175	No	ns	0.1124
CCL2
ANOVA summary	F	14.13
	P value	<0.0001
	P value summary	****
	Significant diff. among means (P < 0.05)?	Yes
	R squared	0.6795
ANOVA Table	Treatment (between columns)	SS	DF	MS	F(DFn, DFd)	P value
		6.546e-08	3	2.182e-08	F (3, 20) = 14.13	P<0.0001
	Residual (within columns)	3.088e-08	20	1.544e-09
	Total	9.634e-08	23
Multiple Comparisons	Tukey's multiple comparisons test	Mean Diff.	95.00% CI of diff.	Below threshold?	Summary	Adjusted P value
	VH Sham vs. VH SW	-0.0001235	-0.0001870 to -6.002e-005	Yes	***	0.0001
	VH Sham vs. AMX Sham	-3.117e-06	-6.661e-005 to 6.038e-005	No	ns	0.999
	VH Sham vs. AMX SW	-7.852e-05	-0.0001420 to -1.502e-005	Yes	*	0.0121
	VH SW vs. AMX Sham	0.0001204	5.690e-005 to 0.0001839	Yes	***	0.0002
	VH SW vs. AMX SW	4.5e-05	-1.850e-005 to 0.0001085	No	ns	0.2272
	AMX Sham vs. AMX SW	-7.54e-05	-0.0001389 to -1.190e-005	Yes	*	0.0164
CCL7
ANOVA summary	F	13.04
	P value	<0.0001
	P value summary	****
	Significant diff. among means (P < 0.05)?	Yes
	R squared	0.6618
ANOVA Table	Treatment (between columns)	SS	DF	MS	F(DFn, DFd)	P value
		6.345e-10	3	2.115e-10	F (3, 20) = 13.04	P<0.0001
	Residual (within columns)	3.243e-10	20	1.622e-11
	Total	9.589e-10	23
Multiple Comparisons	Tukey's multiple comparisons test	Mean Diff.	95.00% CI of diff.	Below threshold?	Summary	Adjusted P value
	VH Sham vs. VH SW	-1.243e-05	-1.894e-005 to -5.926e-006	Yes	***	0.0002
	VH Sham vs. AMX Sham	-3e-08	-6.537e-006 to 6.477e-006	No	ns	>0.9999
	VH Sham vs. AMX SW	-2.173e-06	-8.681e-006 to 4.334e-006	No	ns	0.7867
	VH SW vs. AMX Sham	1.24e-05	5.896e-006 to 1.891e-005	Yes	***	0.0002
	VH SW vs. AMX SW	1.026e-05	3.753e-006 to 1.677e-005	Yes	**	0.0014
	AMX Sham vs. AMX SW	-2.143e-06	-8.651e-006 to 4.364e-006	No	ns	0.7936
CCL12
ANOVA summary	F	15.76
	P value	<0.0001
	P value summary	****
	Significant diff. among means (P < 0.05)?	Yes
	R squared	0.7027
ANOVA Table	Treatment (between columns)	SS	DF	MS	F(DFn, DFd)	P value
		6.062e-06	3	2.021e-06	F (3, 20) = 15.76	P<0.0001
	Residual (within columns)	2.565e-06	20	1.282e-07
	Total	8.627e-06	23
Multiple Comparisons	Tukey's multiple comparisons test	Mean Diff.	95.00% CI of diff.	Below threshold?	Summary	Adjusted P value
	VH Sham vs. VH SW	-0.001208	-0.001787 to -0.0006293	Yes	****	<0.0001
	VH Sham vs. AMX Sham	2.795e-05	-0.0005508 to 0.0006067	No	ns	0.9991
	VH Sham vs. AMX SW	-0.000532	-0.001111 to 4.667e-005	No	ns	0.0785
	VH SW vs. AMX Sham	0.001236	0.0006572 to 0.001815	Yes	****	<0.0001
	VH SW vs. AMX SW	0.000676	9.725e-005 to 0.001255	Yes	*	0.0185
	AMX Sham vs. AMX SW	-0.00056	-0.001139 to 1.872e-005	No	ns	0.0601
CXCL1
ANOVA summary	F	67.72
	P value	<0.0001
	P value summary	****
	Significant diff. among means (P < 0.05)?	Yes
	R squared	0.9104
ANOVA Table	Treatment (between columns)	SS	DF	MS	F(DFn, DFd)	P value
		6.915e-08	3	2.305e-08	F (3, 20) = 67.72	P<0.0001
	Residual (within columns)	6.808e-09	20	3.404e-10
	Total	7.596e-08	23
Multiple Comparisons	Tukey's multiple comparisons test	Mean Diff.	95.00% CI of diff.	Below threshold?	Summary	Adjusted P value
	VH Sham vs. VH SW	-4.983e-05	-7.965e-005 to -2.002e-005	Yes	***	0.0008
	VH Sham vs. AMX Sham	-2.367e-07	-3.005e-005 to 2.958e-005	No	ns	>0.9999
	VH Sham vs. AMX SW	-0.0001315	-0.0001613 to -0.0001016	Yes	****	<0.0001
	VH SW vs. AMX Sham	4.96e-05	1.978e-005 to 7.941e-005	Yes	***	0.0008
	VH SW vs. AMX SW	-8.162e-05	-0.0001114 to -5.180e-005	Yes	****	<0.0001
	AMX Sham vs. AMX SW	-0.0001312	-0.0001610 to -0.0001014	Yes	****	<0.0001
C3
ANOVA summary	F	13.77
	P value	<0.0001
	P value summary	****
	Significant diff. among means (P < 0.05)?	Yes
	R squared	0.6738
ANOVA Table	Treatment (between columns)	SS	DF	MS	F(DFn, DFd)	P value
		2.527e-06	3	8.424e-07	F (3, 20) = 13.77	P<0.0001
	Residual (within columns)	1.224e-06	20	6.118e-08
	Total	3.751e-06	23
Multiple Comparisons	Tukey's multiple comparisons test	Mean Diff.	95.00% CI of diff.	Below threshold?	Summary	Adjusted P value
	VH Sham vs. VH SW	-0.0006652	-0.001065 to -0.0002655	Yes	***	0.0008
	VH Sham vs. AMX Sham	1.233e-06	-0.0003985 to 0.0004009	No	ns	>0.9999
	VH Sham vs. AMX SW	-0.0006306	-0.001030 to -0.0002309	Yes	**	0.0014
	VH SW vs. AMX Sham	0.0006665	0.0002668 to 0.001066	Yes	***	0.0008
	VH SW vs. AMX SW	3.462e-05	-0.0003651 to 0.0004343	No	ns	0.9948
	AMX Sham vs. AMX SW	-0.0006318	-0.001032 to -0.0002321	Yes	**	0.0014
