# Supplementary material for: Acute TBK1/IKK-ε Inhibition Enhances the Generation of Disease-Associated Microglia-Like Phenotype Upon Cortical Stab-Wound Injury
Source: Front Aging Neurosci. 2021 Jul 13;13:684171. doi: 10.3389/fnagi.2021.684171 (PMC8313992; doi:10.3389/fnagi.2021.684171)
Supplement: Supplementary Table 10 — Detailed statistics for the experiments depicted in Figure 8. [file Table_10.xlsx]

## Sheet: Sheet1
Table S10. Results from multiple comparison post-hoc tests
Figure 8A,B
TMEM119
Identification of Outliers
	VH Sham	AMX Sham	VH SWI	AMX SWI
Method
ROUT (Q = 1%)
Number of points
# Y values analyzed	3	3	3	3
Outliers	0	0	0	0
Normality test
Shapiro-Wilk test
W	0.9502	0.809	0.9162	0.9847
P value	0.5701	0.1361	0.4391	0.763
Passed normality test (alpha=0.05)?	Yes	Yes	Yes	Yes
P value summary	ns	ns	ns	ns
ANOVA summary
F	112.2
P value	<0.0001
P value summary	****
Significant diff. among means (P < 0.05)?	Yes
R square	0.9768
ANOVA table	SS	DF	MS	F (DFn, DFd)	P value
Treatment (between columns)	2992991	3	997664	F (3, 8) = 112.2	P<0.0001
Residual (within columns)	71148	8	8893
Total	3064138	11
Multiple comparisons
Tukey's multiple comparisons test	Mean Diff.	95.00% CI of diff.	Significant?	Summary	Adjusted P Value
VH Sham vs. AMX Sham	43.33	-203.2 to 289.9	No	ns	0.9404
VH Sham vs. VH SWI	-717.2	-963.7 to -470.6	Yes	****	<0.0001
VH Sham vs. AMX SWI	-1143	-1390 to -896.6	Yes	****	<0.0001
AMX Sham vs. VH SWI	-760.5	-1007 to -513.9	Yes	****	<0.0001
AMX Sham vs. AMX SWI	-1187	-1433 to -939.9	Yes	****	<0.0001
VH SWI vs. AMX SWI	-426	-672.6 to -179.4	Yes	**	0.0025
TMEM119+ CD11c+
Identification of Outliers
	VH Sham	AMX Sham	VH SWI	AMX SWI
Method
ROUT (Q = 1%)
Number of points
# Y values analyzed	3	3	3	3
Outliers	0	0	0	0
Normality test
Shapiro-Wilk test
W	0.9822	0.9796	0.8583	0.9836
P value	0.7443	0.7262	0.263	0.7548
Passed normality test (alpha=0.05)?	Yes	Yes	Yes	Yes
P value summary	ns	ns	ns	ns
ANOVA summary
F	89.73
P value	<0.0001
P value summary	****
Significant diff. among means (P < 0.05)?	Yes
R square	0.9711
ANOVA table	SS	DF	MS	F (DFn, DFd)	P value
Treatment (between columns)	504047	3	168016	F (3, 8) = 89.73	P<0.0001
Residual (within columns)	14980	8	1873
Total	519027	11
Multiple comparisons
Tukey's multiple comparisons test	Mean Diff.	95.00% CI of diff.	Significant?	Summary	Adjusted P Value
VH Sham vs. AMX Sham	133.3	20.19 to 246.5	Yes	*	0.0226
VH Sham vs. VH SWI	-149.7	-262.8 to -36.52	Yes	*	0.0122
VH Sham vs. AMX SWI	-418.4	-531.6 to -305.3	Yes	****	<0.0001
AMX Sham vs. VH SWI	-283	-396.1 to -169.9	Yes	***	0.0002
AMX Sham vs. AMX SWI	-551.8	-664.9 to -438.6	Yes	****	<0.0001
VH SWI vs. AMX SWI	-268.8	-381.9 to -155.6	Yes	***	0.0003
TMEM119+ CD169+
Identification of Outliers
	VH Sham	AMX Sham	VH SWI	AMX SWI
Method
ROUT (Q = 1%)
Number of points
# Y values analyzed	3	3	3	3
Outliers	0	0	0	0
Normality test
Shapiro-Wilk test
W	0.9442	0.9936	0.7634	0.9485
P value	0.5446	0.8468	0.0298	0.5629
Passed normality test (alpha=0.05)?	Yes	Yes	No	Yes
P value summary	ns	ns	*	ns
ANOVA summary
F	342.3
P value	<0.0001
P value summary	****
Significant diff. among means (P < 0.05)?	Yes
R square	0.9923
ANOVA table	SS	DF	MS	F (DFn, DFd)	P value
Treatment (between columns)	911144	3	303715	F (3, 8) = 342.3	P<0.0001
Residual (within columns)	7099	8	887.3
Total	918242	11
Multiple comparisons
Tukey's multiple comparisons test	Mean Diff.	95.00% CI of diff.	Significant?	Summary	Adjusted P Value
VH Sham vs. AMX Sham	-197.8	-275.7 to -119.9	Yes	***	0.0002
VH Sham vs. VH SWI	-147.2	-225.1 to -69.28	Yes	**	0.0014
VH Sham vs. AMX SWI	-728.8	-806.7 to -650.9	Yes	****	<0.0001
AMX Sham vs. VH SWI	50.67	-27.22 to 128.6	No	ns	0.2369
AMX Sham vs. AMX SWI	-531	-608.9 to -453.1	Yes	****	<0.0001
VH SWI vs. AMX SWI	-581.7	-659.6 to -503.8	Yes	****	<0.0001
TMEM119+ CD11c+ CD169+
Identification of Outliers
	VH Sham	AMX Sham	VH SWI	AMX SWI
Method
ROUT (Q = 1%)
Number of points
# Y values analyzed	3	3	3	3
Outliers	0	0	0	0
Normality test
Shapiro-Wilk test
W	0.9796	0.9924	0.9877	0.9879
P value	0.7262	0.8334	0.7879	0.7895
Passed normality test (alpha=0.05)?	Yes	Yes	Yes	Yes
P value summary	ns	ns	ns	ns
ANOVA summary
F	166.7
P value	<0.0001
P value summary	****
Significant diff. among means (P < 0.05)?	Yes
R square	0.9843
ANOVA table	SS	DF	MS	F (DFn, DFd)	P value
Treatment (between columns)	358463	3	119488	F (3, 8) = 166.7	P<0.0001
Residual (within columns)	5734	8	716.8
Total	364197	11
Multiple comparisons
Tukey's multiple comparisons test	Mean Diff.	95.00% CI of diff.	Significant?	Summary	Adjusted P Value
VH Sham vs. AMX Sham	-33.17	-103.2 to 36.84	No	ns	0.4712
VH Sham vs. VH SWI	-220.6	-290.6 to -150.6	Yes	****	<0.0001
VH Sham vs. AMX SWI	-433.3	-503.3 to -363.3	Yes	****	<0.0001
AMX Sham vs. VH SWI	-187.4	-257.4 to -117.4	Yes	***	0.0001
AMX Sham vs. AMX SWI	-400.1	-470.1 to -330.1	Yes	****	<0.0001
VH SWI vs. AMX SWI	-212.7	-282.7 to -142.7	Yes	****	<0.0001
CD11c+
Identification of Outliers
	VH Sham	AMX Sham	VH SWI	AMX SWI
Method
ROUT (Q = 1%)
Number of points
# Y values analyzed	3	3	3	3
Outliers	0	0	0	0
Normality test
Shapiro-Wilk test
W	0.8547	1	0.976	0.962
P value	0.253	>0.9999	0.7029	0.6251
Passed normality test (alpha=0.05)?	Yes	Yes	Yes	Yes
P value summary	ns	ns	ns	ns
ANOVA summary
F	552.2
P value	<0.0001
P value summary	****
Significant diff. among means (P < 0.05)?	Yes
R square	0.9952
ANOVA table	SS	DF	MS	F (DFn, DFd)	P value
Treatment (between columns)	761122	3	253707	F (3, 8) = 552.2	P<0.0001
Residual (within columns)	3675	8	459.4
Total	764798	11
Multiple comparisons
Tukey's multiple comparisons test	Mean Diff.	95.00% CI of diff.	Significant?	Summary	Adjusted P Value
VH Sham vs. AMX Sham	0.3333	-55.71 to 56.38	No	ns	>0.9999
VH Sham vs. VH SWI	-298.9	-354.9 to -242.8	Yes	****	<0.0001
VH Sham vs. AMX SWI	-608.2	-664.3 to -552.2	Yes	****	<0.0001
AMX Sham vs. VH SWI	-299.2	-355.3 to -243.2	Yes	****	<0.0001
AMX Sham vs. AMX SWI	-608.6	-664.6 to -552.5	Yes	****	<0.0001
VH SWI vs. AMX SWI	-309.3	-365.4 to -253.3	Yes	****	<0.0001
CD169+
Identification of Outliers
	VH Sham	AMX Sham	VH SWI	AMX SWI
Method
ROUT (Q = 1%)
Number of points
# Y values analyzed	3	3	3	3
Outliers	0	0	0	0
Normality test
Shapiro-Wilk test
W	0.9758	0.99	0.9883	0.9973
P value	0.7017	0.8089	0.7934	0.9012
Passed normality test (alpha=0.05)?	Yes	Yes	Yes	Yes
P value summary	ns	ns	ns	ns
ANOVA summary
F	62.86
P value	<0.0001
P value summary	****
Significant diff. among means (P < 0.05)?	Yes
R square	0.9593
ANOVA table	SS	DF	MS	F (DFn, DFd)	P value
Treatment (between columns)	1755982	3	585327	F (3, 8) = 62.86	P<0.0001
Residual (within columns)	74488	8	9311
Total	1830470	11
Multiple comparisons
Tukey's multiple comparisons test	Mean Diff.	95.00% CI of diff.	Significant?	Summary	Adjusted P Value
VH Sham vs. AMX Sham	-219.7	-472.0 to 32.64	No	ns	0.0897
VH Sham vs. VH SWI	-769.8	-1022 to -517.5	Yes	****	<0.0001
VH Sham vs. AMX SWI	-930.7	-1183 to -678.4	Yes	****	<0.0001
AMX Sham vs. VH SWI	-550.2	-802.5 to -297.9	Yes	***	0.0005
AMX Sham vs. AMX SWI	-711.1	-963.4 to -458.8	Yes	****	<0.0001
VH SWI vs. AMX SWI	-160.9	-413.2 to 91.41	No	ns	0.25
CD11c+ CD169+
Identification of Outliers
	VH Sham	AMX Sham	VH SWI	AMX SWI
Method
ROUT (Q = 1%)
Number of points
# Y values analyzed	3	3	3	3
Outliers	0	0	0	0
Normality test
Shapiro-Wilk test
W	0.9766	0.9672	0.908	0.9821
P value	0.7065	0.652	0.4115	0.7437
Passed normality test (alpha=0.05)?	Yes	Yes	Yes	Yes
P value summary	ns	ns	ns	ns
ANOVA summary
F	198.7
P value	<0.0001
P value summary	****
Significant diff. among means (P < 0.05)?	Yes
R square	0.9868
ANOVA table	SS	DF	MS	F (DFn, DFd)	P value
Treatment (between columns)	430509	3	143503	F (3, 8) = 198.7	P<0.0001
Residual (within columns)	5777	8	722.1
Total	436286	11
Multiple comparisons
Tukey's multiple comparisons test	Mean Diff.	95.00% CI of diff.	Significant?	Summary	Adjusted P Value
VH Sham vs. AMX Sham	-17.33	-87.60 to 52.93	No	ns	0.8571
VH Sham vs. VH SWI	-213.1	-283.4 to -142.8	Yes	****	<0.0001
VH Sham vs. AMX SWI	-469.2	-539.5 to -399.0	Yes	****	<0.0001
AMX Sham vs. VH SWI	-195.8	-266.0 to -125.5	Yes	****	<0.0001
AMX Sham vs. AMX SWI	-451.9	-522.2 to -381.6	Yes	****	<0.0001
VH SWI vs. AMX SWI	-256.1	-326.4 to -185.8	Yes	****	<0.0001
