# Supplementary material for: Acute TBK1/IKK-ε Inhibition Enhances the Generation of Disease-Associated Microglia-Like Phenotype Upon Cortical Stab-Wound Injury
Source: Front Aging Neurosci. 2021 Jul 13;13:684171. doi: 10.3389/fnagi.2021.684171 (PMC8313992; doi:10.3389/fnagi.2021.684171)
Supplement: Supplementary Table 11 — Detailed statistics for the experiments depicted in Figure 9. [file Table_11.xlsx]

## Sheet: Sheet1
Table S11. Results from multiple comparison post-hoc tests
Figure 9A,C,: GFAP
Ordinary one-way ANOVA
ANOVA summary	F	72.49
	P value	<0.0001
	P value summary	****
	Significant diff. among means (P < 0.05)?	Yes
	R squared	0.9645
ANOVA Table	Treatment (between columns)	SS	DF	MS	F(DFn, DFd)	P value
		1033	3	344.3	F (3, 8) = 72.49	P<0.0001
	Residual (within columns)	38	8	4.75
	Total	1071	11
Multiple Comparisons	Tukey's multiple comparisons test	Mean Diff.	95.00% CI of diff.	Below threshold?	Summary	Adjusted P value
	VH Sham vs. VH SW	-10.67	-16.37 to -4.968	Yes	**	0.0015
	VH Sham vs. AMX Sham	-0.3333	-6.032 to 5.365	No	ns	0.9975
	VH Sham vs. AMX SW	-22.67	-28.37 to -16.97	Yes	****	<0.0001
	VH SW vs. AMX Sham	10.33	4.635 to 16.03	Yes	**	0.0018
	VH SW vs. AMX SW	-12	-17.70 to -6.301	Yes	***	0.0007
	AMX Sham vs. AMX SW	-22.33	-28.03 to -16.63	Yes	****	<0.0001
Figure 9B,D,: CS-56
Ordinary one-way ANOVA
ANOVA summary	F	38.91
	P value	<0.0001
	P value summary	****
	Significant diff. among means (P < 0.05)?	Yes
	R squared	0.9359
ANOVA Table	Treatment (between columns)	SS	DF	MS	F(DFn, DFd)	P value
		3255	3	1085	F (3, 8) = 38.91	P<0.0001
	Residual (within columns)	223.1	8	27.89
	Total	3478	11
Multiple Comparisons	Tukey's multiple comparisons test	Mean Diff.	95.00% CI of diff.	Below threshold?	Summary	Adjusted P value
	VH Sham vs. VH SW	-18.07	-31.88 to -4.265	Yes	*	0.0129
	VH Sham vs. AMX Sham	0	-13.81 to 13.81	No	ns	>0.9999
	VH Sham vs. AMX SW	-40.03	-53.84 to -26.22	Yes	****	<0.0001
	VH SW vs. AMX Sham	18.07	4.265 to 31.88	Yes	*	0.0129
	VH SW vs. AMX SW	-21.96	-35.77 to -8.148	Yes	**	0.0041
	AMX Sham vs. AMX SW	-40.03	-53.84 to -26.22	Yes	****	<0.0001
